# Supplementary material for: Is it inside my head? Characterization of sound externalization in schizophrenia
Source: PLoS One. 2026 Mar 16;21(3):e0345074. doi: 10.1371/journal.pone.0345074 (PMC12991231; doi:10.1371/journal.pone.0345074)
Supplement: S1 Table — (ZIP) [file pone.0345074.s001.zip]

Archive with 6 entries (6 files):
- S1_Table.docx
- S3_Table.docx
- S2_Table.docx
- S1_Fig.pdf
- S2_Fig.pdf
- S4_Table.docx
